# Supplementary material for: ClC-3/SGK1 regulatory axis enhances the olaparib-induced antitumor effect in human stomach adenocarcinoma
Source: Cell Death Dis. 2020 Oct 22;11(10):898. doi: 10.1038/s41419-020-03107-3 (PMC7583252; doi:10.1038/s41419-020-03107-3)
Supplement: Supplementary file 10 — Table S2 [file 41419_2020_3107_MOESM10_ESM.xlsx]

## Sheet: 1
gene	gene_type	Strand	NC(Mean)	Sh1(Mean)	log2(Fold_change)	p-value	q-value	Description
SGK1	protein_coding	+	3.07794	0.136804	-4.49178	1.04e-06	9.01e-06	SGK1, serine/threonine kinase 1
CARD16	protein_coding	-	1.02786	0.049199	-4.38487	3.17e-06	2.52e-05	caspase recruitment domain family member 16
ENSG00000263271.1	antisense	-	1.48417	0.0879547	-4.07675	5.01e-05	0.000316811	None
APOL3	protein_coding	-	0.226628	0.0181961	-3.63862	1.53e-06	1.29e-05	apolipoprotein L3
ENSG00000267259.1	lincRNA	-	0.289419	0.0277064	-3.38487	2.14e-05	0.00014599	None
GJB1	protein_coding	+	0.380411	0.0430384	-3.14386	0.000169795	0.000959194	gap junction protein beta 1
NUPR1	protein_coding	-	1.5443	0.204456	-2.91709	5.84e-08	6.05e-07	nuclear protein 1, transcriptional regulator
ADGRF1	protein_coding	-	0.128144	0.0184011	-2.7999	9.99e-05	0.00059758	adhesion G protein-coupled receptor F1
ABCG2	protein_coding	-	0.195157	0.0313385	-2.63863	3.45e-05	0.000226285	ATP binding cassette subfamily G member 2 (Junior blood group)
SYTL5	protein_coding	+	0.325251	0.0534609	-2.605	5.31e-08	5.53e-07	synaptotagmin like 5
DMBT1	protein_coding	+	1.11895	0.194082	-2.52741	1.66e-36	1.61e-34	deleted in malignant brain tumors 1
FMO5	protein_coding	-	0.264184	0.0469683	-2.49178	0.000143059	0.000822357	flavin containing monooxygenase 5
PGAM1P8	pseudogene	-	0.768923	0.136704	-2.49178	1.89e-05	0.000130108	phosphoglycerate mutase 1 pseudogene 8
REG1A	protein_coding	+	12.7207	2.35388	-2.43407	1.4e-41	1.58e-39	regenerating family member 1 alpha
ENSG00000259684.1	antisense	+	2.2252	0.430775	-2.36893	2.16e-06	1.77e-05	None
SLC34A2	protein_coding	+	0.359254	0.0701322	-2.35686	4.67e-07	4.3e-06	solute carrier family 34 member 2
PLA2G2A	protein_coding	-	241.935	47.411	-2.35133	0	0	phospholipase A2 group IIA
SLC6A19	protein_coding	+	0.469124	0.0937005	-2.32384	2.34e-10	3.27e-09	solute carrier family 6 member 19
ZMIZ1-AS1	lncRNA	-	0.443394	0.0919675	-2.26939	3.92e-05	0.000252965	ZMIZ1 antisense RNA 1
ADM	protein_coding	+	0.904635	0.187637	-2.26939	1.79e-06	1.49e-05	adrenomedullin
PYROXD2	protein_coding	-	0.62399	0.144476	-2.11069	1.6e-05	0.000111333	pyridine nucleotide-disulphide oxidoreductase domain 2
ENSG00000272489.1	sense_intronic	+	0.676349	0.163667	-2.047	0.000114161	0.000671671	None
ENSG00000253715.1	antisense	+	1.79199	0.433637	-2.047	0.000114161	0.000671671	None
AIF1	protein_coding	+	1.35866	0.328778	-2.047	0.000114161	0.000671671	allograft inflammatory factor 1
ENSG00000273361.1	antisense	-	3.83213	0.938184	-2.0302	4.6e-07	4.25e-06	None
LGALS4	protein_coding	-	6.8882	1.69115	-2.02612	5.57e-29	4.3e-27	galectin 4
NLRP7	protein_coding	-	2.79426	0.708574	-1.97948	1.96e-30	1.61e-28	NLR family pyrin domain containing 7
LY6D	protein_coding	-	3.47486	0.883495	-1.97566	7.99e-10	1.05e-08	lymphocyte antigen 6 complex, locus D
ENSG00000251002.3	processed_transcript	-	0.401494	0.102203	-1.97394	2.86e-05	0.000190687	None
VRTN	protein_coding	+	1.772	0.458518	-1.95033	1.84e-19	9.2e-18	vertebrae development associated
RPS26P25	pseudogene	-	4.97224	1.3201	-1.91325	6.96e-08	7.15e-07	ribosomal protein S26 pseudogene 25
CYP2D6	protein_coding	-	0.903135	0.24727	-1.86885	1.62e-05	0.00011291	cytochrome P450 family 2 subfamily D member 6
PI3	protein_coding	+	3.13724	0.875102	-1.84197	4.05e-06	3.17e-05	peptidase inhibitor 3
TMEM253	protein_coding	+	0.962212	0.268821	-1.83971	2.42e-05	0.000163716	transmembrane protein 253
SNCAIP	protein_coding	+	3.26631	0.920238	-1.82758	1.57e-51	2.15e-49	synuclein alpha interacting protein
FGB	protein_coding	+	4.09679	1.16155	-1.81844	1.14e-41	1.3e-39	fibrinogen beta chain
CYP4F29P	misc_RNA	-	1.1246	0.320736	-1.80995	3.6e-05	0.00023425	cytochrome P450 family 4 subfamily F member 29, pseudogene
LOC102724908	lncRNA	+	0.3432	0.100497	-1.7719	2.65e-05	0.000177709	uncharacterized LOC102724908
ENSG00000231595.1	antisense	+	1.15029	0.339687	-1.75972	6.57e-06	4.93e-05	None
H19	lncRNA	-	301.518	89.1179	-1.75846	0	0	H19, imprinted maternally expressed transcript (non-protein coding)
ACTG1P15	pseudogene	-	1.20553	0.357211	-1.75482	0.000159874	0.000907729	actin gamma 1 pseudogene 15
ENSG00000271646.1	lincRNA	+	0.754239	0.223489	-1.75482	3.28e-06	2.61e-05	None
RGS5	protein_coding	-	0.629674	0.190885	-1.7219	3.35e-13	5.91e-12	regulator of G-protein signaling 5
DNAH6	protein_coding	+	0.278699	0.0845245	-1.72127	2.2e-10	3.09e-09	dynein axonemal heavy chain 6
ENSG00000239945.1	lincRNA	-	1.02234	0.311009	-1.71685	0.000116262	0.000682708	None
ENSG00000233661.1	antisense	+	3.4468	1.0505	-1.71418	5.75e-05	0.000358951	None
ALPI	protein_coding	+	0.668149	0.205031	-1.70433	8.82e-07	7.73e-06	alkaline phosphatase, intestinal
TMEM88	protein_coding	+	1.50859	0.46936	-1.68443	0.000170572	0.000962562	transmembrane protein 88
ESRRG	protein_coding	-	0.670426	0.212379	-1.65844	3.01e-13	5.33e-12	estrogen related receptor gamma
ENSG00000236703.1	antisense	-	3.13676	0.99669	-1.65406	0.000123018	0.000718417	None
UBA7	protein_coding	-	0.425114	0.135078	-1.65406	0.000123018	0.000718417	ubiquitin like modifier activating enzyme 7
HEPH	protein_coding	+	0.608607	0.195209	-1.64049	3.18e-08	3.43e-07	hephaestin
ClC-3	protein_coding	+	13.5744	4.36173	-1.63792	5.18e-212	1.97e-209	chloride voltage-gated channel 3
BCL2L14	protein_coding	+	0.670981	0.21711	-1.62785	8.85e-05	0.000533585	BCL2 like 14
ENSG00000261087.1	lincRNA	-	0.774343	0.250819	-1.62633	1.97e-06	1.63e-05	None
HOTS	protein_coding	+	106.612	34.5872	-1.62406	0	0	H19 opposite tumor suppressor
GNG12	protein_coding	-	22.2995	7.24879	-1.6212	8.79e-227	3.4e-224	G protein subunit gamma 12
CPM	protein_coding	-	0.289548	0.0942438	-1.61933	7.86e-06	5.82e-05	carboxypeptidase M
PRSS35	protein_coding	+	0.919203	0.300287	-1.61404	7.15e-07	6.36e-06	protease, serine 35
C1QTNF1-AS1	lncRNA	-	2.23349	0.733502	-1.60643	2.84e-06	2.28e-05	C1QTNF1 antisense RNA 1
